# Supplementary material for: SARS-CoV-2 Infection Alters the Immune Microenvironment in Lung Cancer Patients Undergoing Immunotherapy and Affects Treatment Outcomes
Source: Viruses. 2025 Sep 28;17(10):1314. doi: 10.3390/v17101314 (PMC12568021; doi:10.3390/v17101314)
Supplement: Supplementary file 1 [file viruses-17-01314-s001.zip]

Archive with 1 entries (1 files):
- viruses-3877098-supplementary.pdf
